# Supplementary material for: Diagnostic accuracy of GeneXpert MTB/RIF assay for detection of tubercular pleural effusion
Source: PLoS One. 2021 Jun 14;16(6):e0251618. doi: 10.1371/journal.pone.0251618 (PMC8202948; doi:10.1371/journal.pone.0251618)
Supplement: S1 Dataset — (XLSX) [file pone.0251618.s001.xlsx]

## Sheet: Sheet1
SR. NO.	AGE	SEX	COUGH> 2 WKS	FEVER	PLEURITIC CHEST PAIN	LOSS OF APETITE	NIGHT SWEATS	SERUM PROTEINS	SERUM LDH	PLEURAL FLUID APPEARANCE	PLEURAL FLUID GLUCOSE	PLEURAL FLUID PROTEIN	PLEURAL FLUID LDH	LIGHTS CRITERIA	PLEURAL FLUID ADA	PLEURAL FLUID CYTOLOGY	PLEURAL FLUID ZN STAIN	PLEURAL FLUID CULTURE	RIFAMPICIN RESISTANCE ON CULTURE	FINAL DIAGNOSIS	GENE XPERT RESULT	RIFAMPICIN RESISTANCE ON GENE XPERT	ANTITUBERCULAR TREATMENT	DATE OF COMMENCEMENT OF ANTITUBERCULAR TREATMENT	1 MONTH RESPONSE TO ANTITUBERCULAR TREATMENT	2 MONTH RESPONSE TO ANTITUBERCULAR TREATMENT
1	20	1	1	1	1	1	0	7	160	straw	67	4.8	871	1	81.1	lymphocyte predominant	0	0	0	1	0	0	1	2016-05-10	1	1
2	45	1	1	1	1	1	1	7.3	159	straw	103	1	610	1	44	lymphocytes	0	0	0	1	0	0	1	15/10/2016	1	1
3	79	1	1	0	1	1	0	7	308	straw	105	5.1	437	1	12.5	degenerated cells, reactive mesothelial cells, lymphocytes	0	0	0	1	0	0	1	18/10/2016	1	1
4	57	2	0	0	1	0	0	6.4	360	haemorrhagic	65	3.9	542	1	32.1	lymphocyte in h'gic background	0	0	0	3	0	0	0	0	0	0
5	20	1	1	1	1	0	0	7.8	162	straw	54	6	1009	1	97	lymphocytes predominantly	0	0	0	1	1	0	1	26/10/2016	1	1
6	30	1	1	1	1	0	0	7.5	445	straw	17	5.6	679	1	77	lymphocytes in proteinacoeus background	0	0	0	1	0	0	1	26/10/2016	1	1
7	35	1	1	1	0	0	0	6	366	haemorrhagic	69	4.7	814	1	27	acute inflammatory effusion	0	0	0	1	0	0	1	24/10/2016	1	1
8	70	1	0	1	1	0	0	4.5	288	straw	42	3.9	542	1	48	acute inflammatory effusion	0	0	0	1	0	0	1	26/10/2016	1	1
9	42	1	0	0	0	1	0	8.1	340	CLEAR	95	2.9	140	0	23	lymphocytes in proteinacoeus background	0	0	0	4	0	0	0	0	0	0
10	28	1	0	0	0	0	0	5.3	418	CLEAR	90	2.1	215	0	26	occasional lymphocytes	0	0	0	2	0	0	0	0	0	0
11	43	1	0	0	0	0	0	5.57	172	haemorrhagic	122	3.8	704	1	31	occasional lymphocytes in haemorrhagic background	0	0	0	5	0	0	0	0	0	0
12	64	1	1	1	0	0	0	5.4	272	pus	36	2.3	565	1	32	empyema	0	0	0	6	0	0	0	0	0	0
13	40	1	1	1	0	0	0	7.2	587	PUS	28	3.6	655	1	24	empyema	0	0	0	6	0	0	0	0	0	0
14	60	2	0	0	0	0	0	8.1	348	CLEAR	144	3.8	111	0	18	degenerated cells	0	0	0	7	0	0	0	0	0	0
15	18	1	1	1	1	0	1	5	666	straw	10	3	4752	1	109	lymphocytes, fibrinous exudates	0	0	0	1	1	0	1	25/11/16	1	1
16	70	1	0	0	0	0	0	5	449	clear	109	1	60	0	29	occasional lymphocytes	0	0	0	2	0	0	0	0	0	0
17	60	1	0	0	1	0	0	5.9	212	clear	168	1.8	74	0	27	occasional lymphocytes	0	0	0	7	0	0	0	0	0	0
18	25	1	1	0	0	1	0	5.5	871	haemorrhagic	30	3.2	864	1	31.8	malignant cells	0	0	0	3	0	0	0	0	0	0
19	19	2	1	1	1	1	1	7.7	254	straw	62	5.1	519	1	68.9	lymphocytes	0	0	0	1	0	0	1	24/11/16	1	1
20	38	2	1	1	0	1	0	7	162	STRAW	83	5.5	581	1	74	LYMPHOCYTE	0	0	0	1	1	1	1	10/102017	1	1
21	29	1	1	1	1	0	0	6.6	292	straw	71	4.2	669	1	91	occasional lymphocytes	0	0	0	1	0	0	1	17/1/17	1	1
22	40	1	1	0	0	0	0	5.4	447	clear	119	0.9	73	0	28	degerated cells	0	0	0	7	0	0	0	0	0	0
23	55	1	1	1	1	1	0	6.6	713	straw	68	5.4	2118	1	99	lymphocytes predominantly	0	0	0	1	1	0	1	2017-06-03	1	1
24	35	1	1	1	0	0	0	6.2	570	straw	300	3.8	1721	1	52	lymphocytes predominantly	0	0	0	1	0	0	1	18/3/17	1	1
25	85	1	0	0	0	0	0	6.2	242	clear	105	1.9	42	0	23	degenerated cell	0	0	0	7	0	0	0	0	0	0
26	50	2	0	1	0	0	0	6	329	straw	98	4.9	475	1	77	lymphocytes low	0	0	0	1	0	0	1	20/2/17	1	1
27	74	1	1	0	0	1	0	6.7	469	haemorrhagic	67	4.8	1044	1	27	ADENOCARCINOMA CELLS	0	0	0	3	0	0	0	0	0	0
28	18	1	1	1	0	0	0	7.2	661	straw	85	4.7	592	1	54	lymphocytes predominantly	0	0	0	1	0	0	1	2016-01-12	1	1
29	68	1	1	1	1	0	0	5.7	190	straw	65	4.7	340	1	52.2	Lymphocytes predominantly	0	0	0	1	0	0	1	2016-11-11	1	1
30	33	2	1	1	0	1	0	7	341	straw	65	4.9	823	1	56	occasional lymphocytes	0	0	0	1	0	0	1	25/3/17	1	1
31	34	1	1	1	1	1	1	6.4	512	straw	8	3	1933	1	102	empyema	1	0	1	1	1	1	1	18/3/17	1	1
32	60	1	0	0	1	1	0	7.7	1772	haemorrhagic	95	4.2	1115	1	22	adenocarcinoma CELLS	0	0	0	3	0	0	0	0	0	0
33	76	1	0	0	0	0	0	6.7	370	clear	141	2	78	0	36	occasional lymphocytes	0	0	0	7	0	0	0	0	0	0
34	70	2	1	0	0	1	0	6.5	209	haemorrhagic	96	4.3	191	1	24	atypical cells- adenocarcinoma	0	0	0	3	0	0	0	0	0	0
35	55	1	1	1	1	0	0	5.6	290	turbid	62	1.6	1740	1	31	acute inflammatory effusion	0	0	0	6	0	0	0	0	0	0
36	57	1	1	1	0	0	0	4.7	487	pus	4	2.7	287	0	32	empyema	0	0	0	6	0	0	0	0	0	0
37	65	2	1	1	1	1	0	5.1	757	straw	140	3.9	314	1	62	lymphocytes predominantly	0	0	0	1	0	0	1	2017-04-04	1	1
38	75	2	0	0	0	0	0	6.1	455	clear	101	2.7	130	0	24	degenerated cells	0	0	0	7	0	0	0	0	0	0
39	16	1	0	1	0	1	0	5.8	1063	haemorrhagic	23	5.1	1452	1	32	mesothelial cells ? hodgkins lymphoma	0	0	0	3	0	0	0	0	0	0
40	22	1	1	1	1	1	0	6.9	418	straw	71	5	584	1	82	occasional lymphocytes	0	0	0	1	1	0	1	2017-12-04	1	1
41	30	1	1	1	0	0	0	6.4	262	straw	97	5	1113	1	74	lymphocytes	0	0	0	1	0	0	1	19/4/17	1	1
42	21	2	1	1	1	0	0	7.2	414	straw	13	6.1	9200	1	78	empyema	0	0	0	1	0	0	1	2017-07-04	1	1
43	52	1	1	0	0	0	0	7	398	milky whitw	47	11	125	1	25	mixed inflammatory cells	0	0	0	8	0	0	0	0	0	0
44	32	1	1	1	0	0	0	6.7	169	straw		5.2	468	1	64	lymphocytes predominantly	0	0	0	1	0	0	1	18/4/2017	1	1
45	34	1	1	0	1	1	0	8.6	537	haemorrhagic	87	5	355	1	29	adenocarcinoma CELLS	0	0	0	3	0	0	0	0	0	0
46	16	2	1	1	0	0	0	6.7	494	straw	32	4.7	524	1	12.5	OCCASSIONAL LYMPHOCYTES	0	0	0	1	0	0	1	20/04/17	1	1
47	40	1	0	0	0	0	0	5.52	413	CLEAR	123	0.6	44	0	29	OCCASIONAL LYMPHOCYTES	0	0	0	4	0	0	0	0	0	0
48	40	2	0	0	0	0	0	5.7	391	CLEAR	121	1	58	0	22	OCCASSIONAL LYMPHOCYTES	0	0	0	2	0	0	0	0	0	0
49	40	1	1	1	1	0	0	6.9	398	STRAW	60	5.4	618	1	96	OCCASSIONAL LYMPHOCYTES	0	0	0	1	0	0	1	14/6/17	1	1
50	32	1	1	1	1	0	0	7.8	322	STRAW	10	6	1066	1	94.4	LYMPHOCYTES IN HAEMORRHAGIC BACKGROUND	0	0	0	0	0	0	1	2017-11-06	1	1
51	48	1	1	0	0	0	0	8.9	171	STRAW	106	6.9	404	1	65.6	LYMPHOCYTES IN HAEMORRHAGIC BACKGROUND	0	0	0	1	0	0	1	2017-12-06	1	1
52	48	1	0	0	1	1	0	7.2	497	HAEMORRHAGIC	76	4.5	1428	1	13.8	REACTIVE MESOTHELIAL CELLS AND LYMPHOCYTES	0	0	0	3	0	0	0	0	0	0
53	65	1	0	0	0	0	0	5.8	201	CLEAR	207	0.45	51	0	19	REACTIVE MESOTHELIAL CELLS AND LYMPHOCYTES	0	0	0	7	0	0	0	0	0	0
54	58	1	0	1	0	1	0	7.8	195	HAEMORRHAGIC	55	6.6	1592	1	42	adenocarcinoma cells	0	0	0	3	0	0	0	0	0	0
55	50	1	0	0	0	0	0	5.9	280	CLEAR	125	1.8	50	0	26	OCCASSIONAL LYMPHOCYTES	0	0	0	2	0	0	0	0	0	0
56	39	1	1	1	0	0	0	7.8	258	STRAW	64	5.1	376	1	51	OCCASSIONAL LYMPHOCYTES	0	0	0	1	0	0	1	22/11/17	1	1
57	35	2	0	0	1	0	0	7.5	201	STRAW	115	6	232	1	67	LYMPHOCYTES IN HAEMORRHAGIC BACKGROUND	0	0	0	1	0	0	1	18/11/17	1	1
58	68	2	0	0	0	0	0	7	413	clear	100	3.16	126	0	61	LYMPHOCYTES IN HAEMORRHAGIC BACKGROUND	0	0	0	7	0	0	0	0	0	0
59	75	1	1	1	0	0	0	6.3	209	STRAW	67	5.38	1854	1	47	LYMPHOCYTES IN HAEMORRHAGIC BACKGROUND	0	0	0	1	0	0	1	28/10/17	1	1
60	62	1	1	1	1	0	0	5.38	180	STRAW	88	4.67	681	1	49	LYMPHOCYTES PREDOMINANT	0	0	0	1	0	0	1	30/10/17	1	1
61	43	1	1	1	0	0	0	6.57	409	STRAW	96	5.2	504	1	82	LYMPHOCYTES PREDOMINANT	0	0	0	1	0	0	1	2017-02-11	1	1
62	36	2	0	1	0	0	0	7.2	141	STRAW	90	4.54	826	1	54	LYMPHOCYTES WITH REACTIVE MESOTHELIAL CELLS	0	0	0	1	0	0	1	31/10/17	1	1
63	18	1	1	1	1	1	0	6.6	583	STRAW	78	5.4	664	1	88	LYMPHOCYTES PREDOMINANT	0	0	0	1	1	0	1	2017-01-11	1	1
64	31	1	1	1	0	1	0	7	203	STRAW	74	4.45	306	1	72	LYMPHOCYTES PREDOMINANT	0	0	0	1	0	0	1	2017-02-11	1	1
65	44	1	0	0	0	0	0	6.1	503	clear	56	0.81	61	0	29	OCCASSIONAL LYMPHOCYTES	0	0	0	4	0	0	0	0	0	0
66	47	1	0	0	0	0	0	6.9	284	clear	141	1.87	24	0	20.4	lymphocytes	0	0	0	2	0	0	0	0	0	0
67	40	1	0	0	0	1	0	7.9	352	CLEAR	95	2.9	138	0	22.5	lymphocytes in proteinacoeus background	0	0	0	4	0	0	0	0	0	0
68	65	1	0	1	0	0	0	4.9	580	clear	64	1	32	0	16.6	reactive mesothelial cells	0	0	0	7	0	0	0	0	0	0
69	52	1	0	1	0	0	0	5.1	256	clear	156	0.76	29	0	12.6	reactive mesothelial cells	0	0	0	2	0	0	0	0	0	0
70	65	2	0	0	0	0	0	6	455	clear	101	2.7	140	0	25.4	degenerated cells	0	0	0	7	0	0	0	0	0	0
71	70	1	1	0	0	1	0	6.6	106	haemorrhagic	18	5.29	549	1	38	adenocarcinoma cells	0	0	0	3	0	0	0	0	0	0
72	48	2	0	0	0	1	0	5.52	413	CLEAR	111	0.8	43	0	27.4	OCCASIONAL LYMPHOCYTES	0	0	0	4	0	0	0	0	0	0
73	32	1	0	0	0	0	0	6.3	213	CLEAR	131	0.9	82	0	33	lymphocytes in proteinaceous background	0	0	0	4	0	0	0	0	0	0
74	77	1	0	1	1	0	0	7.6	441	clear	98	2.44	76	0	19.6	occasional lymphocytes	0	0	0	7	0	0	0	0	0	0
75	19	1	1	1	1	1	0	7.4	366	straw	84	5.2	289	1	27	lymphocytes predominant	0	0	0	1	1	0	1	13/8/17	1	1
76	58	2	1	1	0	1	0	6.1	331	straw	74	3.1	1296	1	51.5	reactive medothelial cells and lymphocytes	0	0	0	1	0	0	1	2018-01-05	1	1
77	45	2	1	1	1	0	0	6.3	472	straw	6	5.6	1440	1	58	lymphocytes predominant	0	0	0	1	0	0	1	2017-08-10	1	1
78	46	1	0	0	0	0	0	6.9	1214	clear	115	3.4	390	0	24.6	occasional lymphocytes	0	0	0	2	0	0	0	0	0	0
79	65	2	0	0	1	1	0	5.1	322	haemorrhagic	24	3	1922	1	28	malignant cells	0	0	0	3	0	0	0	0	0	0
80	65	1	0	0	0	0	0	5.8	201	CLEAR	207	0.45	51	0	19	REACTIVE MESOTHELIAL CELLS AND LYMPHOCYTES	0	0	0	7	0	0	0	0	0	0
81	26	1	1	1	0	1	0	8.2	366	straw	92	5.9	719	1	88	occasional lymphocytes	0	0	0	1	0	0	1	29/7/17	1	1
82	18	1	1	1	0	0	0	7.4	661	straw	85	5.1	584	1	54.3	lymphocytes predominantly	0	0	0	1	0	0	1	2016-01-12	1	1
83	68	1	1	1	1	0	0	5.7	190	straw	65	4.6	442	1	53	Lymphocytes predominantly	0	0	0	1	0	0	1	2016-11-11	1	1
84	33	2	1	1	0	1	0	6.8	341	straw	65	4.9	810	1	62.2	occasional lymphocytes	0	0	0	1	0	0	1	25/3/17	1	1
85	20	2	1	1	0	1	0	6.8	602	straw	26	4.8	516	1	21.6	occasional lymphocytes	0	0	0	6	0	0	0	0	0	0
86	20	1	0	1	0	0	0	6.8	617	turbid	42	4.2	368	1	16.3	acute inflammatory effusion	0	0	0	6	0	0	0	0	0	0
87	43	1	1	1	0	0	0	6.57	409	STRAW	96	5.2	504	1	82	LYMPHOCYTES PREDOMINANT	0	0	0	1	0	0	1	2017-02-11	1	1
88	36	2	0	1	0	0	0	7.2	141	STRAW	90	4.54	826	1	54	LYMPHOCYTES WITH REACTIVE MESOTHELIAL CELLS	0	0	0	1	0	0	1	31/10/17	1	1
89	35	1	1	1	0	0	0	7.7	166	straw	65	5.14	333	1	59.4	lymphocytes predominant	0	0	0	1	1	0	1	2017-12-05	1	1
90	45	2	0	0	0	0	0	5.7	387	CLEAR	121	1	46	0	21.8	OCCASSIONAL LYMPHOCYTES	0	0	0	2	0	0	0	0	0	0
91	26	2	1	1	0	1	0	5.4	271	pus	4	3	1042	1	106	empyema	0	0	0	1	1	0	1	2018-02-07	1	1
92	75	1	1	1	0	0	0	6.3	209	STRAW	67	5.38	1854	1	47	LYMPHOCYTES IN HAEMORRHAGIC BACKGROUND	0	0	0	1	0	0	1	28/10/17	1	1
93	62	1	1	1	1	0	0	5.38	180	STRAW	88	4.67	681	1	49	LYMPHOCYTES PREDOMINANT	0	0	0	1	0	0	1	30/10/17	1	1
94	30	1	1	1	1	0	0	8.3	250	pus	11	7.8	9862	1	102	empyema	0	0	0	1	1	0	1	19/6/17	1	1
95	57	1	1	1	0	0	0	6.28	1359	straw	25	3.4	4895	1	42	lymphocytes predominant	0	0	0	1	0	0	1	30/6/17	1	1
96	39	1	1	1	0	0	0	7.8	258	STRAW	64	5.1	376	1	51	OCCASSIONAL LYMPHOCYTES	0	0	0	1	0	0	1	22/11/17	1	1
97	35	2	0	0	1	0	0	7.5	201	STRAW	115	6	232	1	67	LYMPHOCYTES IN HAEMORRHAGIC BACKGROUND	0	0	0	1	0	0	1	18/11/17	1	1
98	50	1	1	1	0	0	0	6.9	219	straw	54	4.8	577	1	54	occasional lymphocytes	0	0	0	1	0	0	1	15/6/17	1	1
99	20	1	1	1	1	0	0	6.4	402	straw	48	4.78	1010	1	54.8	lymphocytes predominant	0	0	0	1	0	0	1	30/4/18	1	1
100	62	1	0	0	0	0	0	5.8	201	CLEAR	207	0.45	51	0	19	REACTIVE MESOTHELIAL CELLS AND LYMPHOCYTES	0	0	0	7	0	0	0	0	0	0
101	55	2	1	1	0	1	0	6.1	320	straw	74	3	1366	1	50.6	reactive medothelial cells and lymphocytes	0	0	0	1	0	0	1	2018-01-05	1	1
102	19	1	1	1	0	1	0	7.7	307	straw	65	5.85	866	1	97.5	marked lymphocytosis	0	0	0	1	1	0	1	30/3/18	1	1
103	29	1	1	1	0	1	0	7.19	253	straw	64	5.8	754	1	38.7	marked lymphocytosis	0	0	0	1	0	0	1	23/3/18	1	1
104	38	1	1	1	1	0	0	6.9	554	straw	98	5.42	1140	1	70	lymphocytes	0	0	0	1	0	0	1	19/1/18	1	1
105	45	1	1	1	1	0	0	5.6	606	straw	92	4.05	454	1	63.9	lymphocytes	0	0	0	1	0	0	1	2018-10-01	1	1
106	29	1	1	1	1	0	0	6.9	284	starw	86	4.9	397	1	69	lymphocytes	0	0	0	1	0	0	1	2018-10-12	1	1
107	65	1	0	1	0	0	0	3.9	321	clear	99	1.4	88	0	33	occasional lymphocytes	0	0	0	6	0	0	0	0	0	0
108	22	1	1	1	1	1	0	6.8	388	straw	71	5	587	1	80.2	occasional lymphocytes	0	0	0	1	1	0	1	2017-12-04	1	1
109	30	1	1	1	0	0	0	6.4	290	straw	97	5	1113	1	72.1	lymphocytes	0	0	0	1	0	0	1	19/4/17	1	1
110	21	2	1	1	1	0	0	7.1	401	straw	13	6.1	8400	1	76.3	empyema	0	0	0	1	0	0	1	2017-07-04	1	1
111	60	1	1	1	0	0	0	5.1	666	turbid	15	3.85	1060	1	88	empyema	0	0	0	1	0	0	1	14/3/18	1	1
112	52	1	0	0	0	0	0	5.9	280	CLEAR	125	1.8	50	0	24	OCCASSIONAL LYMPHOCYTES	0	0	0	2	0	0	0	0	0	0
113	46	1	1	1	0	1	0	5	244	straw	89	5.4	555	1	63	marked lymphocytosis	0	0	0	1	0	0	1	19/3/18	1	1
114	36	1	0	0	0	0	0	5.5	411	CLEAR	90	2.1	158	0	19.5	occasional lymphocytes	0	0	0	2	0	0	0	0	0	0
115	45	1	0	0	0	0	0	6.9	1214	clear	115	3.4	390	0	22.9	occasional lymphocytes	0	0	0	2	0	0	0	0	0	0
116	32	1	1	1	1	0	0	7.8	322	STRAW	10	6	1066	1	94.4	LYMPHOCYTES IN HAEMORRHAGIC BACKGROUND	0	0	0	0	0	0	1	2017-11-06	1	1
117	48	1	1	0	0	0	0	8.9	171	STRAW	106	6.9	404	1	65.6	LYMPHOCYTES IN HAEMORRHAGIC BACKGROUND	0	0	0	1	0	0	1	2017-12-06	1	1
118	52	2	1	1	0	0	0	5.3	895	straw	35	3.4	764	1	43.5	lymphocytes in proteinaceous background	0	0	0	1	1	0	1	2018-03-03	1	1
119	80	1	1	0	0	0	0	5.89	370	CLEAR	87	2.22	160	0	50	OCCASIONAL LYMPHOCYTES	0	0	0	4	0	0	0	0	0	0
120	27	2	1	1	1	1	0	7.2	178	STRAW	85	5.5	600	1	21	lymphocytes predominantly	0	0	0	1	0	0	1	21/2/18	1	1
121	53	1	0	0	0	0	0	5.9	293	CLEAR	125	1.8	52	0	21.1	OCCASSIONAL LYMPHOCYTES	0	0	0	2	0	0	0	0	0	0
122	32	1	0	0	1	0	0	6.6	312	straw	75	5.7	627	1	67.8	lymphocytes predominantly	0	0	0	1	0	0	1	20/5/18	1	1
123	44	1	0	0	0	0	0	6.1	516	clear	56	0.81	59	0	27	OCCASSIONAL LYMPHOCYTES	0	0	0	4	0	0	0	0	0	0
124	26	1	1	1	0	0	0	7.6	294	STRAW	42	5.4	2034	1	37	OCCASIONAL LYMPHOCYTES	0	0	0	1	0	0	1	13/2/18	1	1
125	44	1	0	0	0	0	0	5.52	390	CLEAR	104	0.7	40	0	31.5	OCCASIONAL LYMPHOCYTES	0	0	0	4	0	0	0	0	0	0
126	58	1	0	1	0	0	0	5.1	269	clear	156	0.76	32	0	18.6	reactive mesothelial cells	0	0	0	2	0	0	0	0	0	0
127	45	1	1	1	1	0	0	7.2	182	STRAW	65	5.4	355	1	35	MARKED LYMPHOCYTES	0	0	0	1	0	0	1	16/2/18	1	1
128	36	2	0	0	0	0	0	5.6	378	CLEAR	142	1	52	0	23.6	OCCASSIONAL LYMPHOCYTES	0	0	0	2	0	0	0	0	0	0
129	28	1	0	0	0	0	0	6.3	213	CLEAR	131	0.9	87	0	34.5	lymphocytes in proteinaceous background	0	0	0	4	0	0	0	0	0	0
130	42	2	0	0	0	0	0	5.7	369	CLEAR	121	1	54	0	22	OCCASSIONAL LYMPHOCYTES	0	0	0	2	0	0	0	0	0	0
131	38	2	1	0	0	1	0	6.23	699	HAEMORRHAGIC	69	2.68	496	1	28	MALIGNANT CELLS	0	0	0	3	0	0	0	0	0	0
132	71	1	0	0	0	0	0	5.2	447	clear	109	1	60	0	27.6	occasional lymphocytes	0	0	0	2	0	0	0	0	0	0
133	47	1	1	1	0	0	0	6.8	237	STRAW	106	4.39	58	1	52	Lymphocytes in proteinaceous background	0	0	0	1	0	0	1	26/1/2018	0	0
134	25	1	1	1	0	1	0	7.9	380	straw	92	5.9	704	1	87.5	occasional lymphocytes	0	0	0	1	0	0	1	29/7/17	1	1
135	55	2	0	0	0	1	0	5.52	413	CLEAR	123	0.6	44	0	29	OCCASIONAL LYMPHOCYTES	0	0	0	4	0	0	0	0	0	0
136	24	1	1	1	1	1	0	6.5	296	STRAW	91	5.22	641	1	102	LYMPHOCYTES IN PROTEINACEOUS BACKGROUND	0	0	0	1	1	0	1	2018-10-01	1	1
137	69	1	1	0	0	0	0	7.2	345	CLEAR	106	0.71	91	0	21.63	DEGENERATED CELLS	0	0	0	2	0	0	0	0	0	0
138	40	1	1	1	1	0	0	6.9	398	STRAW	60	5.4	618	1	96	OCCASSIONAL LYMPHOCYTES	0	0	0	1	0	0	1	14/6/17	1	1
139	32	1	1	1	1	0	0	7.8	328	STRAW	10	6	1125	1	94	LYMPHOCYTES IN HAEMORRHAGIC BACKGROUND	0	0	0	0	0	0	1	2017-11-06	1	1
140	48	1	1	0	0	0	0	8.9	171	STRAW	106	6.9	404	1	60.2	LYMPHOCYTES IN HAEMORRHAGIC BACKGROUND	0	0	0	1	0	0	1	2017-12-06	1	1
141	45	1	1	1	1	1	1	5.7	816	STRAW	136	2.83	249	0	71.8	LYMPHOCYTES	0	0	0	1	0	0	1	2018-06-01	0	0
142	29	1	1	1	1	0	0	7.6	273	STRAW	74	5.03	815	1	100	LYMPHOCYTES	0	0	0	1	0	0	1	2018-05-01	0	0
143	30	1	1	1	1	0	0	7.5	438	straw	17	5.6	679	1	74.7	lymphocytes in proteinacoeus background	0	0	0	1	0	0	1	26/10/2016	1	1
144	35	1	1	1	0	0	0	6	366	haemorrhagic	69	4.7	814	1	27	acute inflammatory effusion	0	0	0	1	0	0	1	24/10/2016	1	1
145	70	1	0	1	1	0	0	4.6	280	straw	42	3.8	542	1	49.2	acute inflammatory effusion	0	0	0	1	0	0	1	26/10/2016	1	1
146	80	1	1	0	0	0	0	5.89	312	CLEAR	87	2.22	164	0	60	OCCASIONAL LYMPHOCYTES	0	0	0	4	0	0	0	0	0	0
147	40	2	1	1	1	0	0	6.31	291	STRAW	70	4.81	944	1	74.2	OCCASIONAL LYMPHOCYTES	0	0	0	1	0	0	1	2017-03-10	1	1
148	35	1	1	1	0	0	0	6.2	572	straw	300	3.8	1721	1	52.6	lymphocytes predominantly	0	0	0	1	0	0	1	18/3/17	1	1
149	85	1	0	0	0	0	0	6.2	242	clear	105	1.9	42	0	23	degenerated cell	0	0	0	7	0	0	0	0	0	0
150	50	2	0	1	0	0	0	6.4	333	straw	98	4.9	444	1	74	lymphocytes low	0	0	0	1	0	0	1	20/2/17	1	1
151	38	1	1	1	1	0	0	6.9	554	straw	98	5.42	1140	1	70	lymphocytes	0	0	0	1	0	0	1	19/1/18	1	1
152	45	1	1	1	1	0	0	5.6	606	straw	92	4.05	454	1	63.9	lymphocytes	0	0	0	1	0	0	1	2018-10-01	1	1
153	29	1	1	1	1	0	0	6.9	284	starw	86	4.9	397	1	69	lymphocytes	0	0	0	1	0	0	1	2018-10-12	1	1
154	65	1	0	1	0	0	0	5.8	286	haemorrhagic	73	3.05	1107	1	27.4	empyema	0	0	0	5	0	0	0	0	0	0
155	54	1	0	0	0	0	0	6.9	293	clear	141	1.87	19	0	22.4	lymphocytes	0	0	0	2	0	0	0	0	0	0
156	55	1	1	1	0	0	0	5.2	453	pus	159	3.26	1027	1	24.6	mixed inflammatory cells	0	0	0	6	0	0	0	0	0	0
157	57	1	0	0	1	1	0	6.28	1359	haemorrhagic	25	3.39	4895	1	40	lymphocytes	0	0	0	3	0	0	0	0	0	0
158	70	1	1	1	0	0	0	6.8	440	straw	74	4.6	686	1	70	lymphocytes	0	0	0	1	0	0	1	2017-10-03	1	1

## Sheet: Sheet2
NO=0
YES=1
		HRZE=1
		NO TREATMENT =0
RIGHT SIDE EFFUSION=1		TUBERCULAR PLEURAL EFFUSION = 1
LEFT SIDED EFFUSION =2		CHRONIC KIDNEY DISEASE =2
BILATERAL =3
		MALIGNANT PLEURAL EFFUSION= 3
MTB NOT DETECTED =0		CIRRHOSIS OF LIVER = 4
MTB DETECTED LOW=1		PANCREATITIS= 5
MTB DETECTED HIGH=2		PARAPNEUMONIC EFFUSION =6
		CONGESTIVE CARDIAC FAILURE= 7
RIF NOT DETECTED =0
RIF DETECTED =1
TRANSUDATE =0
EXUDATE =1
MALE =1
FEMALE =2
NO GROWTH ON CULTURE =0
GROWTH PRESENT =1
DRT NOT APPLICABLE =0
DRT PRESENT =1
RESPONSE NOT APPLICABLE =0
SYMPTOMS SUBSIDED = 1
NO RESPONSE =2
